# Supplementary material for: The Consequences of Water Interactions with Nitrogen-Containing Carbonaceous Quantum Dots—The Mechanistic Studies
Source: Int J Mol Sci. 2022 Nov 18;23(22):14292. doi: 10.3390/ijms232214292 (PMC9694419; doi:10.3390/ijms232214292)
Supplement: Supplementary file 1 [file ijms-23-14292-s001.zip]

Archive with 1 entries (1 files):
- ijms-2032003-Supplementary.pdf
